# Supplementary material for: Fiber-Based SERS-Fluidic Polymeric Platforms for Improved Optical Analysis of Liquids
Source: Bioengineering (Basel). 2023 Jun 1;10(6):676. doi: 10.3390/bioengineering10060676 (PMC10295140; doi:10.3390/bioengineering10060676)
Supplement: Supplementary file 1 [file bioengineering-10-00676-s001.zip]

Archive with 1 entries (1 files):
- bioengineering-2398982-supplementary.pdf
